# Supplementary material for: Analysis of codon usage patterns in open reading frame 4 of hepatitis E viruses
Source: Beni Suef Univ J Basic Appl Sci. 2022 May 10;11(1):65. doi: 10.1186/s43088-022-00244-w (PMC9086417; doi:10.1186/s43088-022-00244-w)
Supplement: Supplementary file 1 — Additional file 1: Table S1. Nucleotide composition analysis of HEV host Human in ORF4 coding sequences. [file 43088_2022_244_MOESM1_ESM.xlsx]

## Sheet: Nucleotide Composition
Domain: Data
	T(U)	C	A	G	Total	T-1	C-1	A-1	G-1	Pos #1	T-2	C-2	A-2	G-2	Pos #2	T-3	C-3	A-3	G-3	Pos #3
KU168736/India/2014/Homo sapiens	21.3836	35.4298	15.0943	28.0922	477	26.4151	32.7044	20.7547	20.1258	159	24.5283	42.7673	8.1761	24.5283	159	13.2075	30.8176	16.3522	39.6226	159
KU168735/India/2014/Homo sapiens	21.3836	35.4298	15.0943	28.0922	477	26.4151	32.7044	20.7547	20.1258	159	24.5283	42.7673	8.1761	24.5283	159	13.2075	30.8176	16.3522	39.6226	159
KU168734/India/2014/Homo sapiens	21.3836	35.4298	15.0943	28.0922	477	26.4151	32.7044	20.7547	20.1258	159	24.5283	42.7673	8.1761	24.5283	159	13.2075	30.8176	16.3522	39.6226	159
KU168733/India/2013/Homo sapiens	21.174	36.0587	15.0943	27.673	477	26.4151	32.7044	20.7547	20.1258	159	23.8994	43.3962	8.1761	24.5283	159	13.2075	32.0755	16.3522	38.3648	159
KU168737/India/2014/Homo sapiens	21.3836	35.6394	15.0943	27.8826	477	26.4151	32.7044	20.7547	20.1258	159	24.5283	42.7673	8.1761	24.5283	159	13.2075	31.4465	16.3522	38.9937	159
Avg.	21.3417	35.5975	15.0943	27.9665	477	26.4151	32.7044	20.7547	20.1258	159	24.4025	42.8931	8.1761	24.5283	159	13.2075	31.195	16.3522	39.2453	159

## Sheet: Info
Data Filename:	homo aligned file.fas
Data Title:	fasta file
Nucleotide Frequencies
Sites Used:	All selected
All frequencies are given in percent.
