# Supplementary material for: Analysis of codon usage patterns in open reading frame 4 of hepatitis E viruses
Source: Beni Suef Univ J Basic Appl Sci. 2022 May 10;11(1):65. doi: 10.1186/s43088-022-00244-w (PMC9086417; doi:10.1186/s43088-022-00244-w)
Supplement: Supplementary file 2 — Additional file 2: Table S2. Nucleotide composition analysis of HEV host Rat in ORF4 coding sequences. [file 43088_2022_244_MOESM2_ESM.xlsx]

## Sheet: Nucleotide Composition
Domain: Data
	T(U)	C	A	G	Total	T-1	C-1	A-1	G-1	Pos #1	T-2	C-2	A-2	G-2	Pos #2	T-3	C-3	A-3	G-3	Pos #3
NC 038504/Germany/2009/Rattus norvegicus	26.8116	29.8913	16.3043	26.9928	552	25.5435	29.8913	23.913	20.6522	184	38.0435	27.7174	8.69565	25.5435	184	16.8478	32.0652	16.3043	34.7826	184
LC549185/China/2012/Rattus losea	26.6304	29.8913	16.8478	26.6304	552	25	29.8913	25	20.1087	184	38.0435	28.2609	8.15217	25.5435	184	16.8478	31.5217	17.3913	34.2391	184
LC549184/China/2012/Rattus norvegicus	28.0797	28.8043	15.942	27.1739	552	25	29.8913	25	20.1087	184	41.3043	26.087	5.97826	26.6304	184	17.9348	30.4348	16.8478	34.7826	184
JN167538/Germany/2009/Rattus norvegicus	26.9928	29.1667	16.8478	26.9928	552	25	29.8913	24.4565	20.6522	184	39.1304	25.5435	9.78261	25.5435	184	16.8478	32.0652	16.3043	34.7826	184
JN167537/Germany/2009/Rattus norvegicus	27.1739	29.3478	16.4855	26.9928	552	25.5435	29.8913	23.913	20.6522	184	39.1304	26.087	9.23913	25.5435	184	16.8478	32.0652	16.3043	34.7826	184
GU345043/Germany/2009/Rattus norvegicus	27.3551	29.1667	15.7609	27.7174	552	25.5435	29.8913	23.913	20.6522	184	39.6739	25.5435	7.6087	27.1739	184	16.8478	32.0652	15.7609	35.3261	184
GU345042/Germany/2009/Rattus norvegicus	26.8116	29.8913	16.3043	26.9928	552	25.5435	29.8913	23.913	20.6522	184	38.0435	27.7174	8.69565	25.5435	184	16.8478	32.0652	16.3043	34.7826	184
Avg.	27.1222	29.4513	16.3561	27.0704	552	25.3106	29.8913	24.3012	20.4969	184	39.0528	26.7081	8.30745	25.9317	184	17.0031	31.7547	16.4596	34.7826	184

## Sheet: Info
Data Filename:	rat aligned file - Copy.fas
Data Title:	fasta file
Nucleotide Frequencies
Sites Used:	All selected
All frequencies are given in percent.
