# Supplementary material for: Analysis of codon usage patterns in open reading frame 4 of hepatitis E viruses
Source: Beni Suef Univ J Basic Appl Sci. 2022 May 10;11(1):65. doi: 10.1186/s43088-022-00244-w (PMC9086417; doi:10.1186/s43088-022-00244-w)
Supplement: Supplementary file 3 — Additional file 3: Table S3. Nucleotide composition analysis of HEV host Ferret in ORF4 coding sequences. [file 43088_2022_244_MOESM3_ESM.xlsx]

## Sheet: Nucleotide Composition
Domain: Data
	T(U)	C	A	G	Total	T-1	C-1	A-1	G-1	Pos #1	T-2	C-2	A-2	G-2	Pos #2	T-3	C-3	A-3	G-3	Pos #3
LC057247/Japan/2013/Mustela putorius furo	27.5362	28.6232	17.3913	26.4493	552	25.5435	30.9783	22.8261	20.6522	184	35.3261	25	13.587	26.087	184	21.7391	29.8913	15.7609	32.6087	184
AB890374/Japan/2013/Mustela putorius furo	27.3551	28.8043	17.3913	26.4493	552	25.5435	30.9783	22.8261	20.6522	184	34.7826	25.5435	13.587	26.087	184	21.7391	29.8913	15.7609	32.6087	184
AB890001/Japan/2013/Mustela putorius furo	27.3551	28.8043	17.3913	26.4493	552	25.5435	30.9783	22.8261	20.6522	184	34.7826	25.5435	13.587	26.087	184	21.7391	29.8913	15.7609	32.6087	184
LC177792./USA/2016/Mustela putorius furo	27.3551	28.6232	17.7536	26.2681	552	25.5435	30.9783	22.8261	20.6522	184	35.3261	24.4565	14.6739	25.5435	184	21.1957	30.4348	15.7609	32.6087	184
LC177791/USA/2016/Mustela putorius furo	27.3551	28.6232	17.7536	26.2681	552	25.5435	30.9783	22.8261	20.6522	184	35.3261	24.4565	14.6739	25.5435	184	21.1957	30.4348	15.7609	32.6087	184
LC177790/USA/2016/Mustela putorius furo	27.3551	28.6232	17.7536	26.2681	552	25.5435	30.9783	22.8261	20.6522	184	35.3261	24.4565	14.6739	25.5435	184	21.1957	30.4348	15.7609	32.6087	184
LC177789/USA/2016/Mustela putorius furo	27.5362	28.442	17.7536	26.2681	552	25.5435	30.9783	22.8261	20.6522	184	35.8696	23.913	14.6739	25.5435	184	21.1957	30.4348	15.7609	32.6087	184
LC177788/USA/2016/Mustela putorius furo	27.3551	28.6232	17.7536	26.2681	552	25.5435	30.9783	22.8261	20.6522	184	35.3261	24.4565	14.6739	25.5435	184	21.1957	30.4348	15.7609	32.6087	184
JN998607/Netherlands/2010/Mustela putorius	25.9058	29.3478	18.2971	26.4493	552	25.5435	30.9783	22.8261	20.6522	184	34.2391	25	15.2174	25.5435	184	17.9348	32.0652	16.8478	33.1522	184
JN998606/Netherlands/2010/Mustela putorius	26.087	29.1667	18.2971	26.4493	552	25.5435	30.9783	22.8261	20.6522	184	34.7826	24.4565	15.2174	25.5435	184	17.9348	32.0652	16.8478	33.1522	184
Avg.	27.1196	28.7681	17.7536	26.3587	552	25.5435	30.9783	22.8261	20.6522	184	35.1087	24.7283	14.4565	25.7065	184	20.7065	30.5978	15.9783	32.7174	184

## Sheet: Info
Data Filename:	Mustela aligned file.fas
Data Title:	fasta file
Nucleotide Frequencies
Sites Used:	All selected
All frequencies are given in percent.
