# Supplementary material for: Analysis of codon usage patterns in open reading frame 4 of hepatitis E viruses
Source: Beni Suef Univ J Basic Appl Sci. 2022 May 10;11(1):65. doi: 10.1186/s43088-022-00244-w (PMC9086417; doi:10.1186/s43088-022-00244-w)
Supplement: Supplementary file 4 — Additional file 4: Table S4. RSCU values of the HEV host Human in ORF4 coding sequences. [file 43088_2022_244_MOESM4_ESM.xlsx]

## Sheet: Codon Usage
All frequencies are averages over all taxa.
Relative s
Domain: Data
Codon	Count	RSCU	Codon	Count	RSCU	Codon	Count	RSCU	Codon	Count	RSCU
UUU(F)	0	0	UCU(S)	0	0	UAU(Y)	1	2	UGU(C)	0	0
UUC(F)	3	2	UCC(S)	4.4	1.2	UAC(Y)	0	0	UGC(C)	7	2
UUA(L)	3	0.9	UCA(S)	5	1.36	UAA(*)	1	3	UGA(*)	0	0
UUG(L)	8	2.4	UCG(S)	5.6	1.53	UAG(*)	0	0	UGG(W)	4	1
CUU(L)	1	0.3	CCU(P)	4	0.53	CAU(H)	0	0	CGU(R)	1	0.6
CUC(L)	1	0.3	CCC(P)	11	1.47	CAC(H)	0	0	CGC(R)	2	1.2
CUA(L)	3	0.9	CCA(P)	5	0.67	CAA(Q)	1	0.33	CGA(R)	2	1.2
CUG(L)	4	1.2	CCG(P)	10	1.33	CAG(Q)	5	1.67	CGG(R)	2	1.2
AUU(I)	3	1.5	ACU(T)	1	0.39	AAU(N)	0	0	AGU(S)	4	1.09
AUC(I)	3	1.5	ACC(T)	3.2	1.25	AAC(N)	1	2	AGC(S)	3	0.82
AUA(I)	0	0	ACA(T)	2	0.78	AAA(K)	0	0	AGA(R)	1	0.6
AUG(M)	4.8	1	ACG(T)	4	1.57	AAG(K)	1	2	AGG(R)	2	1.2
GUU(V)	0	0	GCU(A)	4	1.23	GAU(D)	1	2	GGU(G)	1	0.36
GUC(V)	1	0.8	GCC(A)	5	1.54	GAC(D)	0	0	GGC(G)	5	1.82
GUA(V)	1	0.8	GCA(A)	1	0.31	GAA(E)	0	0	GGA(G)	1	0.36
GUG(V)	3	2.4	GCG(A)	3	0.92	GAG(E)	2	2	GGG(G)	4	1.45
Average# codons=159

## Sheet: Info
Codon Usage
Codon Table
Codons Used	All Selected
No. of sequences used	TotalSeqs
Sequences used
KU168736/India/2014/Homo sapiens
KU168735/India/2014/Homo sapiens
KU168734/India/2014/Homo sapiens
KU168733/India/2013/Homo sapiens
KU168737/India/2014/Homo sapiens
