# Supplementary material for: Analysis of codon usage patterns in open reading frame 4 of hepatitis E viruses
Source: Beni Suef Univ J Basic Appl Sci. 2022 May 10;11(1):65. doi: 10.1186/s43088-022-00244-w (PMC9086417; doi:10.1186/s43088-022-00244-w)
Supplement: Supplementary file 5 — Additional file 5: Table S5. RSCU values of the host Rat in ORF4 coding sequences. [file 43088_2022_244_MOESM5_ESM.xlsx]

## Sheet: Codon Usage
All frequencies are averages over all taxa.
Relative synonymous codon usage is given in parentheses following the codon frequency
Domain: Data
Codon	Count	RSCU	Codon	Count	RSCU	Codon	Count	RSCU	Codon	Count	RSCU
UUU(F)	3.9	0.81	UCU(S)	2.4	0.84	UAU(Y)	1	0.5	UGU(C)	1.7	0.51
UUC(F)	5.7	1.19	UCC(S)	3.7	1.29	UAC(Y)	3	1.5	UGC(C)	5	1.49
UUA(L)	3.3	0.58	UCA(S)	1.3	0.45	UAA(*)	0	0	UGA(*)	1	3
UUG(L)	7.4	1.32	UCG(S)	3.7	1.29	UAG(*)	0	0	UGG(W)	3.4	1
CUU(L)	2.9	0.51	CCU(P)	4.4	1.23	CAU(H)	0.1	0.4	CGU(R)	1	0.29
CUC(L)	5.6	0.99	CCC(P)	3.1	0.87	CAC(H)	0.6	1.6	CGC(R)	7.1	2.04
CUA(L)	7	1.25	CCA(P)	3.1	0.87	CAA(Q)	0.7	0.56	CGA(R)	0.7	0.2
CUG(L)	7.6	1.35	CCG(P)	3.7	1.03	CAG(Q)	1.9	1.44	CGG(R)	5.4	1.55
AUU(I)	4.3	1.11	ACU(T)	1	0.41	AAU(N)	0	0	AGU(S)	0	0
AUC(I)	3.7	0.96	ACC(T)	1.7	0.71	AAC(N)	0.9	2	AGC(S)	6.1	2.13
AUA(I)	3.6	0.93	ACA(T)	3.4	1.41	AAA(K)	0	0	AGA(R)	0.1	0.04
AUG(M)	7.7	1	ACG(T)	3.6	1.47	AAG(K)	2	2	AGG(R)	6.6	1.88
GUU(V)	2.6	1.11	GCU(A)	2	0.58	GAU(D)	2.3	1.88	GGU(G)	1.7	0.73
GUC(V)	0.3	0.12	GCC(A)	6.7	1.94	GAC(D)	0.1	0.12	GGC(G)	5	2.12
GUA(V)	2.3	0.98	GCA(A)	3.6	1.03	GAA(E)	0.1	0.11	GGA(G)	0	0
GUG(V)	4.1	1.78	GCG(A)	1.6	0.45	GAG(E)	2.6	1.89	GGG(G)	2.7	1.15
Average# codons=184

## Sheet: Info
Codon Usage
Codon Table
Codons Used	All Selected
No. of sequences used	TotalSeqs
Sequences used
NC 038504/Germany/2009/Rattus norvegicus
LC549185/China/2012/Rattus losea
LC549184/China/2012/Rattus norvegicus
JN167538/Germany/2009/Rattus norvegicus
JN167537/Germany/2009/Rattus norvegicus
GU345043/Germany/2009/Rattus norvegicus
GU345042/Germany/2009/Rattus norvegicus
