# Supplementary material for: Analysis of codon usage patterns in open reading frame 4 of hepatitis E viruses
Source: Beni Suef Univ J Basic Appl Sci. 2022 May 10;11(1):65. doi: 10.1186/s43088-022-00244-w (PMC9086417; doi:10.1186/s43088-022-00244-w)
Supplement: Supplementary file 6 — Additional file 6: Table S6. RSCU values of the HEV host Ferret in ORF4 coding sequences. [file 43088_2022_244_MOESM6_ESM.xlsx]

## Sheet: Codon Usage
All frequencies are averages over all taxa.
Relative synonymous codon usage is given in parentheses following the codon frequency
Domain: Data
Codon	Count	RSCU	Codon	Count	RSCU	Codon	Count	RSCU	Codon	Count	RSCU
UUU(F)	5.2	1.08	UCU(S)	5.7	1.95	UAU(Y)	1	0.4	UGU(C)	3	1
UUC(F)	4.4	0.92	UCC(S)	1.5	0.51	UAC(Y)	4	1.6	UGC(C)	3	1
UUA(L)	1	0.25	UCA(S)	4	1.37	UAA(*)	0	0	UGA(*)	1	3
UUG(L)	8.5	2.14	UCG(S)	1.7	0.58	UAG(*)	0	0	UGG(W)	3	1
CUU(L)	1.8	0.45	CCU(P)	4.6	1.33	CAU(H)	0.2	0.11	CGU(R)	2	0.52
CUC(L)	2.2	0.55	CCC(P)	5	1.45	CAC(H)	3.3	1.89	CGC(R)	8.5	2.2
CUA(L)	5.3	1.34	CCA(P)	2.2	0.64	CAA(Q)	1.7	0.34	CGA(R)	0.2	0.05
CUG(L)	5	1.26	CCG(P)	2	0.58	CAG(Q)	8.3	1.66	CGG(R)	4.7	1.22
AUU(I)	4.8	1	ACU(T)	1	0.63	AAU(N)	0	0	AGU(S)	0	0
AUC(I)	4.8	1	ACC(T)	2.4	1.5	AAC(N)	0.4	2	AGC(S)	4.6	1.58
AUA(I)	4.8	1	ACA(T)	1.2	0.75	AAA(K)	0	0	AGA(R)	1	0.26
AUG(M)	8.2	1	ACG(T)	1.8	1.13	AAG(K)	0.2	2	AGG(R)	6.8	1.76
GUU(V)	2	0.93	GCU(A)	1.8	0.58	GAU(D)	3	2	GGU(G)	2	0.84
GUC(V)	3.4	1.58	GCC(A)	5.8	1.87	GAC(D)	0	0	GGC(G)	3	1.26
GUA(V)	1	0.47	GCA(A)	3	0.97	GAA(E)	1	0.44	GGA(G)	2	0.84
GUG(V)	2.2	1.02	GCG(A)	1.8	0.58	GAG(E)	3.5	1.56	GGG(G)	2.5	1.05
Average# codons=184

## Sheet: Info
Codon Usage
Codon Table
Codons Used	All Selected
No. of sequences used	TotalSeqs
Sequences used
LC057247/Japan/2013/Mustela putorius furo
AB890374/Japan/2013/Mustela putorius furo
AB890001/Japan/2013/Mustela putorius furo
LC177792./USA/2016/Mustela putorius furo
LC177791/USA/2016/Mustela putorius furo
LC177790/USA/2016/Mustela putorius furo
LC177789/USA/2016/Mustela putorius furo
LC177788/USA/2016/Mustela putorius furo
JN998607/Netherlands/2010/Mustela putorius
JN998606/Netherlands/2010/Mustela putorius
